# Supplementary material for: Characterization of Fiber-Type Composition and Phosphoproteins of Fast- and Slow-Growing Broilers
Source: Animals (Basel). 2026 Apr 24;16(9):1311. doi: 10.3390/ani16091311 (PMC13162959; doi:10.3390/ani16091311)
Supplement: Supplementary file 1 [file animals-16-01311-s001.zip]

Archive with 5 entries (5 files):
- animals-4205140-Supplementary Figure S1.png
- animals-4205140-Supplementary Figure S2.png
- animals-4205140-Supplementary Table S1.pdf
- animals-4205140-Supplementary Table S2.pdf
- animals-4205140-Supplementary Table S3.pdf
